# Supplementary material for: Analysis of Related Metabolites Affecting Taste Values in Rice under Different Nitrogen Fertilizer Amounts and Planting Densities
Source: Foods. 2022 May 22;11(10):1508. doi: 10.3390/foods11101508 (PMC9141971; doi:10.3390/foods11101508)
Supplement: Supplementary file 1 [file foods-11-01508-s001.zip › Table S1.xls]

## Sheet: HNLD_vs_LNHD
ID	Metabolite	Metab ID	KEGG Compound ID	Library ID	M/Z	Mode	Adducts	Formula	Retention time	RSD	Fragmentation Score	Theoretical Fragmentation Score	Mass Error	CAS ID	KEGG Compound First Category	KEGG Compound Second Category	KEGG Pathway ID	KEGG Pathway Description	KEGG Pathway First Category	KEGG Pathway Second Category	HMDB Superclass	HMDB Class	HMDB Subclass	LNHD_1	LNHD_2	LNHD_3	HNLD_1	HNLD_2	HNLD_3	MNMD_1	MNMD_2	MNMD_3	QC01	QC02	QC03
pos_323	2,5-Dimethylbenzaldehyde	metab_322	-	HMDB0032014	135.08	pos	M+H-H2O, M+H	C9H10O	6.2868	0.0248111	94.3	-	1.14237	34341-29-2	-	-	-	-	-	-	Benzenoids	Benzene and substituted derivatives	Benzoyl derivatives	5.5581	5.5808	5.5549	5.5031	5.4688	5.4793	5.4854	5.5069	5.5697	5.6374	5.6257	5.6159
pos_370	Menthone 1,2-glyceryl ketal	metab_369	-	HMDB0036139	474.379	pos	M+H, 2M+NH4	C13H24O3	6.5526	0.0651314	-	60	-0.634886	63187-91-7	-	-	-	-	-	-	Lipids and lipid-like molecules	Prenol lipids	Monoterpenoids	5.5987	5.558	5.6924	5.864	5.8948	5.8317	5.7627	5.7575	5.6911	5.7544	5.7742	5.7179
pos_481	PC(18:1/0:0)	metab_480	-	LMGP01050030;LMGP01050029	522.355	pos	M+H, M+Na	C26H52NO7P	7.3426	0.0188771	89.3	-	-0.799095	-	-	-	-	-	-	-	-	-	-	8.1574	8.1138	8.0901	8.1877	8.2356	8.1897	8.1256	8.1805	8.1669	8.1527	8.157	8.1685
pos_762	N-Acetylgalactosamine	metab_761	C01074	HMDB0000212	244.079	pos	M+Na, M+K	C8H15NO6	0.5538	0.0128135	-	44.4	-0.951929	1811-31-0	-	-	-	-	-	-	Organic oxygen compounds	Organooxygen compounds	Carbohydrates and carbohydrate conjugates	5.4951	5.5141	5.4904	5.5745	5.5821	5.6143	5.678	5.5146	5.5754	5.5469	5.5549	5.5577
pos_1460	N,N-dimethyl-Safingol	metab_1447	-	LMSP01080056	330.336	pos	M+H	C20H43NO2	6.3008	0.0180824	60.3	-	-1.60728	-	-	-	-	-	-	-	-	-	-	5.7628	5.7099	5.6943	5.5962	5.6457	5.6447	5.6075	5.6954	5.6624	5.874	5.8754	5.8882
pos_1638	Austalide L	metab_1625	-	HMDB0030158	446.253	pos	M+NH4	C25H32O6	6.622	0.0497905	-	45.6	-0.927421	87833-52-1	-	-	-	-	-	-	Phenylpropanoids and polyketides	Flavonoids	Flavones	6.292	6.4086	6.4101	6.277	6.2005	6.2201	6.3111	6.2329	6.3844	6.333	6.3744	6.3442
pos_1646	Lucidenic acid F	metab_1633	-	HMDB0036436	474.285	pos	M+NH4	C27H36O6	6.6289	0.0330192	-	40.4	-0.592922	98665-18-0	-	-	-	-	-	-	Lipids and lipid-like molecules	Prenol lipids	Triterpenoids	6.2193	6.32	6.3121	6.1381	6.0711	6.1045	6.1744	6.101	6.2775	6.2476	6.2596	6.231
pos_2302	7,8-Dihydro-3b,6a-dihydroxy-alpha-ionol 9-glucoside	metab_2281	-	HMDB0041578	413.211	pos	M+Na	C19H34O8	8.6952	0.0799528	-	49.3	-8.29808	177261-75-5	-	-	-	-	-	-	Lipids and lipid-like molecules	Fatty Acyls	Fatty acyl glycosides	6.1786	6.1383	6.1645	6.0553	6.1099	6.051	6.2212	6.096	6.1789	6.1311	6.0633	6.0875
pos_2396	2-Methyl-1-Pyrroline	metab_2375	C20808	-	84.0812	pos	M+H	C5H9N	8.8142	0.0167304	32	-	5.39359	872-32-2	-	-	-	-	-	-	-	-	-	6.426	6.4341	6.4907	6.4026	6.3571	6.3595	6.4364	6.4114	6.4296	6.3988	6.413	6.4032
pos_3547	Lysyl-Valine	metab_3521	-	HMDB0028964	532.385	pos	2M+ACN+H	C11H23N3O3	6.7617	0.0355716	-	34.4	6.30228	20556-11-0	-	-	-	-	-	-	Organic acids and derivatives	Carboxylic acids and derivatives	Amino acids, peptides, and analogues	6.3457	6.4221	6.4274	6.3076	6.3004	6.3325	6.3665	6.3728	6.3163	6.3403	6.338	6.3122
pos_3587	PC(14:0/20:2(11Z,14Z))	metab_3560	C00157	HMDB0007880;LMGP01011373	758.569	pos	M+H	C42H80NO8P	6.7127	0.23553	-	34.7	-0.772638	-	Lipids	Phospholipids	map01100;map00564;map01110;map00590;map00591;map00592	Metabolic pathways; Glycerophospholipid metabolism; Biosynthesis of secondary metabolites; Arachidonic acid metabolism; Linoleic acid metabolism; alpha-Linolenic acid metabolism	Metabolism;Metabolism;Metabolism;Metabolism;Metabolism;Metabolism	Global and overview maps;Lipid metabolism;Global and overview maps;Lipid metabolism;Lipid metabolism;Lipid metabolism	Lipids and lipid-like molecules	Glycerophospholipids	Glycerophosphocholines	7.2854	7.3029	7.1968	6.8993	7.0345	7.1584	6.9551	7.0114	7.0507	6.792	6.5826	6.7404
pos_3948	8-Deoxy-11,13-dihydroxygrosheimin	metab_3920	-	HMDB0041144	281.138	pos	M+H	C15H20O5	6.2728	0.0388185	-	37.8	-1.26257	83551-03-5	-	-	-	-	-	-	Lipids and lipid-like molecules	Prenol lipids	Terpene lactones	5.8128	5.8492	5.8169	5.768	5.733	5.7395	5.7337	5.749	5.8361	5.9045	5.8762	5.875
pos_4668	L-2,3-Dihydrodipicolinate	metab_4636	C03340	HMDB0012247	183.05	pos	2M+3H2O+2H	C7H7NO4	0.5817	0.0231277	-	31.9	5.53595	16052-12-3	-	-	-	-	-	-	Organic acids and derivatives	Carboxylic acids and derivatives	Amino acids, peptides, and analogues	5.2028	5.281	5.1876	5.46	5.3568	5.4933	5.2043	5.1158	5.2402	5.3623	5.3749	5.3822
pos_4702	Alanyl-Aspartic acid	metab_4670	-	HMDB0028683	249.045	pos	M+2Na-H	C7H12N2O5	0.5538	0.0331141	-	54.5	-3.05083	20727-65-5	-	-	-	-	-	-	Organic acids and derivatives	Peptidomimetics	Hybrid peptides	5.2829	5.2649	5.1588	5.5682	5.3987	5.4596	5.4189	5.2256	5.3766	5.446	5.4201	5.4228
pos_4420	4-Aminobutyraldehyde	metab_4920	C00555	HMDB0001080	70.0657	pos	M+H-H2O	C4H9NO	0.7983	0.0810568	-	60.8	6.20164	4390-05-0	-	-	map01100;map00330;map00410	Metabolic pathways; Arginine and proline metabolism; beta-Alanine metabolism	Metabolism;Metabolism;Metabolism	Global and overview maps;Amino acid metabolism;Metabolism of other amino acids	Organic oxygen compounds	Organooxygen compounds	Carbonyl compounds	4.3758	4.4498	4.4018	4.4949	4.4735	4.4985	4.5037	4.4273	4.3579	4.4899	4.4284	4.4321
pos_1382	Dodecanoic acid	metab_4921	C02679	HMDB0000638;HMDB0002262;LMFA01010012;143-07-7	218.211	pos	M+NH4	C12H24O2	6.0484	0.0715668	-	42.4	-0.734687	143-07-7;1908-11-8	Lipids	Fatty acids	map01100;map01110;map00061	Metabolic pathways; Biosynthesis of secondary metabolites; Fatty acid biosynthesis	Metabolism;Metabolism;Metabolism	Global and overview maps;Global and overview maps;Lipid metabolism	Lipids and lipid-like molecules	Fatty Acyls	Fatty acids and conjugates	5.3404	5.3161	5.24	5.2319	5.1294	5.1293	5.1094	5.0724	5.1082	5.3301	5.3796	5.3892
neg_202	Glycerophosphocholine	metab_5127	C00670	HMDB0008820;HMDB0011225;HMDB0008227;HMDB0008193;HMDB0008194;HMDB0008491;HMDB0008784;HMDB0008393;HMDB0008785;HMDB0008030;HMDB0008095;HMDB0008228;HMDB0008292;HMDB0008062;HMDB0008425;HMDB0008259;HMDB0007962;HMDB0011226;HMDB0008093;HMDB0008720;HMDB0008458;HMDB0008061;HMDB0011290;HMDB0008523;HMDB0008195;HMDB0008225;HMDB0008488;HMDB0008557;HMDB0008489;HMDB0008787;HMDB0008721;HMDB0008159;HMDB0007994;HMD…	302.1	neg	M+Cl, M+FA-H	C8H20NO6P	0.7239	0.00581405	87.8	-	-2.52179	28319-77-9	-	-	map00565;map00564	Ether lipid metabolism; Glycerophospholipid metabolism	Metabolism;Metabolism	Lipid metabolism;Lipid metabolism	Lipids and lipid-like molecules	Glycerophospholipids	Glycerophosphocholines	5.9262	6.0325	5.9757	5.8976	5.8925	5.8756	5.7851	5.8848	5.8887	5.9131	5.9181	5.9161
neg_1189	Hovenidulcigenin A	metab_6107	-	HMDB0041027	579.304	neg	M+Cl	C32H48O7	6.4037	0.0751525	-	34.4	-9.25021	171499-81-3	-	-	-	-	-	-	Lipids and lipid-like molecules	Prenol lipids	Terpene lactones	5.5144	5.3502	5.403	5.5571	5.5902	5.5672	5.2169	5.513	5.5413	5.5851	5.5615	5.52
neg_1317	LysoPC(18:1(9Z))	metab_6235	-	HMDB0002815;HMDB0061701	566.345	neg	M+FA-H	C26H52NO7P	6.5994	0.0251459	-	91.2	-2.00334	19420-56-5;22248-65-3	-	-	-	-	-	-	Lipids and lipid-like molecules	Glycerophospholipids	Glycerophosphocholines	7.2475	7.2096	7.2155	7.3175	7.3106	7.2578	7.18	7.2551	7.249	7.2825	7.2655	7.2623
neg_1366	PI(16:0/18:2(9Z,12Z))	metab_6284	-	HMDB0009784;LMGP06010959	833.518	neg	M-H	C43H79O13P	6.6803	0.251262	-	34	-0.71751	219584-66-4	-	-	-	-	-	-	Lipids and lipid-like molecules	Glycerophospholipids	Glycerophosphoinositols	6.6474	6.5903	6.6565	6.3026	6.3129	6.376	6.272	6.3902	6.4482	5.8229	5.6782	5.6179
neg_1551	Benzoquinoneacetic acid	metab_6469	-	HMDB0002334	165.018	neg	M-H	C8H6O4	7.0875	0.0278887	-	31.8	-6.71557	10275-07-7	-	-	-	-	-	-	Organic oxygen compounds	Organooxygen compounds	Carbonyl compounds	6.1196	6.0802	6.1029	6.0397	5.9508	5.9814	6.0013	6.0609	6.0347	6.0353	6.0141	6.0149
neg_3313	(+/-)9-HpODE	metab_8227	-	-	311.222	neg	M-H	C18H32O4	6.3169	0.0443408	76.7	-	-2.07991	-	-	-	-	-	-	-	-	-	-	5.5139	5.4188	5.4232	5.5882	5.5764	5.5507	5.4622	5.4734	5.4801	5.5155	5.5373	5.554
