# Supplementary material for: Analysis of Related Metabolites Affecting Taste Values in Rice under Different Nitrogen Fertilizer Amounts and Planting Densities
Source: Foods. 2022 May 22;11(10):1508. doi: 10.3390/foods11101508 (PMC9141971; doi:10.3390/foods11101508)
Supplement: Supplementary file 1 [file foods-11-01508-s001.zip › Table S2.xls]

## Sheet: HNLD_vs_MNMD
ID	Metabolite	Metab ID	KEGG Compound ID	Library ID	M/Z	Mode	Adducts	Formula	Retention time	RSD	Fragmentation Score	Theoretical Fragmentation Score	Mass Error	CAS ID	KEGG Compound First Category	KEGG Compound Second Category	KEGG Pathway ID	KEGG Pathway Description	KEGG Pathway First Category	KEGG Pathway Second Category	HMDB Superclass	HMDB Class	HMDB Subclass	LNHD_1	LNHD_2	LNHD_3	HNLD_1	HNLD_2	HNLD_3	MNMD_1	MNMD_2	MNMD_3	QC01	QC02	QC03
pos_65	Xanthurenate-8-O-beta-D-glucoside	metab_64	-	HMDB0013118	368.097	pos	M+H-H2O, M+H, M+NH4	C16H17NO9	2.3206	0.0252823	-	34.3	-1.29052	97451-32-6	-	-	-	-	-	-	Lipids and lipid-like molecules	Glycerophospholipids	Glycerophosphocholines	5.4622	5.6086	5.4945	5.6037	5.5951	5.5709	5.7436	5.6783	5.6685	5.6026	5.6212	5.6223
pos_91	9,12,15-Octadecatrien-1-ol	metab_90	-	LMFA05000216	282.279	pos	M+H, M+NH4, M+H-H2O	C18H32O	6.6776	0.0361117	56.9	-	-1.26423	-	-	-	-	-	-	-	-	-	-	7.8005	7.7343	7.8993	7.767	7.6637	7.7218	7.861	7.8104	7.9001	7.7825	7.7788	7.8074
pos_137	But-2-enoic acid	metab_136	C01771	LMFA01030925;HMDB0010720;3724-65-0	104.071	pos	M+NH4, M+K, M+H	C4H6O2	0.7353	0.0272231	-	49.3	4.17876	3724-65-0	-	-	-	-	-	-	Lipids and lipid-like molecules	Fatty Acyls	Fatty acids and conjugates	5.3813	5.482	5.6324	5.1872	5.5171	5.2369	5.8216	5.9291	5.6026	5.5317	5.5289	5.5098
pos_370	Menthone 1,2-glyceryl ketal	metab_369	-	HMDB0036139	474.379	pos	M+H, 2M+NH4	C13H24O3	6.5526	0.0651314	-	60	-0.634886	63187-91-7	-	-	-	-	-	-	Lipids and lipid-like molecules	Prenol lipids	Monoterpenoids	5.5987	5.558	5.6924	5.864	5.8948	5.8317	5.7627	5.7575	5.6911	5.7544	5.7742	5.7179
pos_371	Sagittariol	metab_370	-	HMDB0036835	324.289	pos	M+NH4, M+CH3OH+H	C20H34O2	6.5526	0.0245662	-	73.1	-1.78039	56497-92-8	-	-	-	-	-	-	Lipids and lipid-like molecules	Prenol lipids	Diterpenoids	6.1884	6.1604	6.2326	6.192	6.2403	6.2517	6.3254	6.3572	6.3876	6.2447	6.2657	6.2589
pos_754	2-Amino-3,7-dideoxy-D-threo-hept-6-ulosonic acid	metab_753	C16850	LMFA01050473	192.086	pos	M+H-H2O, M+H	C7H13NO5	0.5398	0.0150009	62	-	-0.46293	-	-	-	map01100;map00400;map01110	Metabolic pathways; Phenylalanine, tyrosine and tryptophan biosynthesis; Biosynthesis of secondary metabolites	Metabolism;Metabolism;Metabolism	Global and overview maps;Amino acid metabolism;Global and overview maps	-	-	-	4.779	4.9951	4.9161	4.9345	4.9279	4.892	4.9899	5.0144	4.9938	4.8261	4.8362	4.8384
pos_910	2-Pyrrolidinone	metab_907	C11118	HMDB0002039	86.0605	pos	M+H	C4H7NO	0.5188	0.0123892	70.5	-	5.2132	616-45-5	-	-	-	-	-	-	Organoheterocyclic compounds	Pyrrolidines	Pyrrolidones	4.5447	4.6048	4.7541	4.3622	4.6445	4.3784	4.9432	5.0349	4.7644	4.6728	4.6636	4.6635
pos_1243	4-(2-Amino-3-hydroxyphenyl)-2,4-dioxobutanoic acid	metab_1232	C05645	HMDB0004083	188.034	pos	M+H-2H2O	C10H9NO5	2.3206	0.0630518	-	42.3	-0.764217	857760-67-9	-	-	map00380	Tryptophan metabolism	Metabolism	Amino acid metabolism	Organic oxygen compounds	Organooxygen compounds	Carbonyl compounds	4.8254	5.0194	4.8886	4.9566	4.9753	4.905	5.1258	5.0452	5.0502	4.9582	5.0092	5.0033
pos_1418	C16 Sphinganine	metab_1405	C13915	LMSP01040001	274.274	pos	M+H	C16H35NO2	6.1891	0.0282685	75.7	-	-1.61336	-	-	-	-	-	-	-	-	-	-	6.8964	6.9574	6.8866	6.8629	6.9034	6.8475	6.7822	6.8095	6.7688	6.9999	6.9788	6.9788
pos_1438	Sphinganine	metab_1425	C00836	LMSP01020001;764-22-7;HMDB0000269	302.305	pos	M+H	C18H39NO2	6.252	0.0321827	92.7	-	-1.37264	764-22-7	-	-	map00600;map01100	Sphingolipid metabolism; Metabolic pathways	Metabolism;Metabolism	Lipid metabolism;Global and overview maps	Organic nitrogen compounds	Organonitrogen compounds	Amines	5.8368	5.7276	5.767	5.7604	5.8647	5.7758	5.7138	5.6732	5.6516	6.1237	6.1228	6.0988
pos_1563	(3beta,17alpha,23S,24S)-17,23-Epoxy-3,24,29-trihydroxy-27-norlanost-8-en-15-one	metab_1550	-	HMDB0035144	987.639	pos	2M+K	C29H46O5	6.4756	0.0620866	-	37.3	7.4877	-	-	-	-	-	-	-	Lipids and lipid-like molecules	Prenol lipids	Triterpenoids	6.062	5.4721	5.2749	5.8995	6.2087	6.0521	5.6627	5.758	5.7901	5.9081	5.9042	5.8587
pos_1580	PC(7:0/O-8:0)	metab_1567	-	-	482.324	pos	M+H	C23H48NO7P	6.5036	0.0452236	60	-	0.609572	-	-	-	-	-	-	-	-	-	-	6.0533	5.7292	5.6734	5.9656	6.0512	6.1082	5.7423	5.8491	5.8734	5.9488	5.9396	5.9107
pos_1648	2-Undecen-1-ol	metab_1635	-	HMDB0034856;LMFA05000622	358.367	pos	2M+NH4	C11H22O	6.6359	0.0210074	-	32.3	-1.67299	37617-03-1	-	-	-	-	-	-	Lipids and lipid-like molecules	Fatty Acyls	Fatty alcohols	6.213	6.0642	6.1828	6.0697	6.0381	6.0414	6.1197	6.1838	6.1824	6.1691	6.1807	6.1872
pos_1758	3-hydroxydodecanoyl carnitine	metab_1744	-	HMDB0061638	398.232	pos	M+K	C19H37NO5	6.8387	0.042528	-	47.7	5.21537	-	-	-	-	-	-	-	Lipids and lipid-like molecules	Fatty Acyls	Fatty acid esters	3.5782	3.6297	3.6309	4.3191	3.5679	3.5831	5.7221	5.8281	6.011	5.3928	5.3559	5.3765
pos_3010	Cer(d16:2(4E,6E)/20:0(2OH))	metab_2988	-	LMSP02010089	580.53	pos	M+H	C36H69NO4	7.7416	0.0934234	88.9	-	-0.657598	-	-	-	-	-	-	-	-	-	-	5.7926	5.5463	5.6062	5.8434	5.8218	5.8086	5.6344	5.7743	5.6999	5.6925	5.7454	5.7736
pos_3714	Palmitoleamide	metab_3687	-	LMFA08010010	254.248	pos	M+H	C16H31NO	6.5526	0.0363056	50.2	-	-1.32378	-	-	-	-	-	-	-	-	-	-	5.8233	5.7823	5.8547	5.7663	5.737	5.7647	5.946	5.8661	5.9224	5.8276	5.8134	5.7961
pos_3925	PC(16:1(9Z)/2:0)	metab_3897	-	LMGP01010693	536.334	pos	M+H	C26H50NO8P	6.3008	0.0412693	45.7	-	-0.536063	-	-	-	-	-	-	-	-	-	-	5.9614	5.7037	5.4551	5.7629	5.8885	5.8799	5.628	5.7014	5.7236	5.7591	5.7709	5.7355
pos_4060	Triethyl phosphate	metab_4032	-	-	183.078	pos	M+H	C6H15O4P	5.943	0.0954979	48.7	-	-0.494472	-	-	-	-	-	-	-	-	-	-	5.3205	5.4282	5.4389	5.3534	5.2899	5.329	5.4107	5.4161	5.3917	5.356	5.3764	5.4345
pos_4346	NIPECOTIC ACID	metab_4318	-	-	130.086	pos	M+H	C6H11NO2	0.8473	0.0671126	55.1	-	0.0541792	-	-	-	-	-	-	-	-	-	-	5.4525	5.343	5.2703	5.4043	5.3707	5.5301	5.2812	5.3232	5.2427	5.3667	5.3342	5.3087
pos_4478	Lanthionine ketimine	metab_4447	-	HMDB0004823	233.982	pos	M+2Na-H	C6H7NO4S	0.7353	0.0132834	-	36.4	6.16481	83923-11-9	-	-	-	-	-	-	Organic acids and derivatives	Carboxylic acids and derivatives	Amino acids, peptides, and analogues	5.2956	5.4044	5.3556	5.2684	5.3249	5.3442	5.4689	5.4348	5.3965	5.3683	5.3771	5.3792
pos_4509	2-NBDG	metab_4478	-	-	343.09	pos	M+H	C12H14N4O8	0.6937	0.0888013	58.7	-	4.00592	-	-	-	-	-	-	-	-	-	-	4.9183	5.1349	5.0462	4.9413	5.0718	5.0327	5.1727	5.1664	5.094	5.0761	5.0462	4.9988
pos_4614	4-Guanidinobutanoic acid	metab_4583	C01035	HMDB0031842;HMDB0003464	146.092	pos	M+H	C5H11N3O2	0.5958	0.0990157	53.3	-	-0.700444	500-65-2;463-00-3	-	-	map01100;map00330	Metabolic pathways; Arginine and proline metabolism	Metabolism;Metabolism	Global and overview maps;Amino acid metabolism	Phenylpropanoids and polyketides	Stilbenes	_	4.5752	4.7552	4.5854	4.6179	4.7051	4.6888	4.5451	4.6067	4.4835	4.7427	4.6576	4.6933
pos_4668	L-2,3-Dihydrodipicolinate	metab_4636	C03340	HMDB0012247	183.05	pos	2M+3H2O+2H	C7H7NO4	0.5817	0.0231277	-	31.9	5.53595	16052-12-3	-	-	-	-	-	-	Organic acids and derivatives	Carboxylic acids and derivatives	Amino acids, peptides, and analogues	5.2028	5.281	5.1876	5.46	5.3568	5.4933	5.2043	5.1158	5.2402	5.3623	5.3749	5.3822
neg_27	LysoPC(16:0)	metab_4952	C04230	HMDB0240262;14863-27-5;HMDB0010382	540.33	neg	M+Cl, M+FA-H, 2M+FA-H	C24H50NO7P	7.3532	0.0143402	-	91.8	-1.72242	17364-16-8;14863-27-5;66757-27-5	Lipids	Phospholipids	map00564	Glycerophospholipid metabolism	Metabolism	Lipid metabolism	Lipids and lipid-like molecules	Glycerophospholipids	Glycerophosphocholines	7.9814	7.8624	7.8698	7.9751	7.9743	7.9429	7.8664	7.8662	7.8985	7.9293	7.9185	7.9292
neg_405	Norfuraneol	metab_5329	-	HMDB0031859	113.023	neg	M-H2O-H, M-H	C5H6O3	0.5196	0.0176553	-	38.3	-9.94988	19322-27-1	-	-	-	-	-	-	Organoheterocyclic compounds	Dihydrofurans	Furanones	4.8615	4.935	4.8457	4.7483	4.8434	4.8976	5.0776	4.995	4.9421	4.9327	4.9217	4.9181
neg_1530	1-Stearoylglycerophosphoserine	metab_6448	-	HMDB0061698	546.28	neg	M+Na-2H	C24H48NO9P	6.9958	0.0642102	-	63	-1.79296	-	-	-	-	-	-	-	Lipids and lipid-like molecules	Glycerophospholipids	Glycerophosphoserines	5.0999	5.2454	5.3237	5.1283	5.0407	5.0707	5.1515	5.2353	5.1871	5.1343	5.19	5.1681
neg_1746	Asticolorin A	metab_6664	-	HMDB0030133	583.197	neg	M+FA-H	C33H30O7	7.8976	0.00730664	-	48.2	-0.329854	93376-70-6	-	-	-	-	-	-	Organoheterocyclic compounds	Benzopyrans	1-benzopyrans	6.4721	6.3131	6.3718	6.4311	6.4711	6.4744	6.3798	6.363	6.3879	6.3784	6.3784	6.3839
neg_1833	CPA(16:0/0:0)	metab_6751	-	HMDB0007003	391.225	neg	M-H	C19H37O6P	8.414	0.106463	-	88.6	-2.21839	-	-	-	-	-	-	-	Lipids and lipid-like molecules	Glycerophospholipids	Glycerophosphates	5.5084	4.9123	5.1289	5.4411	5.5763	5.274	5.0626	5.2162	5.065	5.3545	5.2634	5.3002
neg_2437	Physapubescin	metab_7353	-	HMDB0033796	551.259	neg	M+Na-2H	C30H42O8	8.7243	0.0400684	-	68.6	-6.21613	74747-52-7	-	-	-	-	-	-	Lipids and lipid-like molecules	Steroids and steroid derivatives	Steroid esters	5.5768	5.4314	5.4594	5.5659	5.6074	5.6752	5.5157	5.5292	5.4928	5.5372	5.5027	5.5167
neg_2653	PG(16:0/0:0)[U]	metab_7568	-	-	483.272	neg	M-H	C22H45O9P	7.8917	0.0119624	75	-	-2.18195	-	-	-	-	-	-	-	-	-	-	7.6915	7.5812	7.5966	7.6624	7.7039	7.7277	7.6043	7.6196	7.6067	7.6319	7.6223	7.6238
neg_2683	DG(14:1(9Z)/22:1(13Z)/0:0)	metab_7598	C00165	HMDB0007058	641.51	neg	M+Na-2H	C39H72O5	7.7319	0.0453525	-	39.5	-3.89747	-	-	-	map04933	AGE-RAGE signaling pathway in diabetic complications	Human Diseases	Endocrine and metabolic disease	Lipids and lipid-like molecules	Glycerolipids	Diradylglycerols	5.5422	5.2864	5.2723	5.5306	5.5227	5.5126	5.3966	5.4139	5.3663	5.4268	5.395	5.3914
neg_2723	1-(11Z,14Z-eicosadienoyl)-glycero-3-phosphate	metab_7638	-	LMGP10050027;HMDB0114758;HMDB0062303	507.272	neg	M+FA-H	C23H43O7P	7.5712	0.0106583	-	60.1	-2.45794	-	-	-	-	-	-	-	Lipids and lipid-like molecules	Glycerophospholipids	Glycerophosphates	6.985	6.7292	6.7314	6.8889	6.8934	6.9602	6.7721	6.7884	6.8152	6.8271	6.8263	6.8347
neg_2736	LysoPA(0:0/16:0)	metab_7651	-	HMDB0007849	455.241	neg	M+FA-H	C19H39O7P	7.5074	0.0179189	-	69.7	-2.17868	-	-	-	-	-	-	-	Lipids and lipid-like molecules	Glycerophospholipids	Glycerophosphates	6.5844	6.4407	6.4378	6.5817	6.7054	6.6078	6.4155	6.5045	6.4547	6.5191	6.5213	6.5335
neg_3095	Trans-EKODE-(E)-Ib	metab_8010	-	-	309.206	neg	M-H	C18H30O4	6.6267	0.0515285	37.9	-	-2.13825	-	-	-	-	-	-	-	-	-	-	5.4287	5.1572	5.1468	5.4387	5.324	5.3554	5.1697	5.2407	5.2373	5.3035	5.3229	5.348
neg_3259	9(S)-HOTrE	metab_8173	C16326	-	293.212	neg	M-H	C18H30O3	6.4106	0.0675229	37.3	-	-2.03979	-	-	-	map00592	alpha-Linolenic acid metabolism	Metabolism	Lipid metabolism	-	-	-	5.108	4.9619	4.8892	5.1613	5.0947	5.099	4.9172	5.0322	5.0004	5.0821	5.0936	5.0371
neg_3313	(+/-)9-HpODE	metab_8227	-	-	311.222	neg	M-H	C18H32O4	6.3169	0.0443408	76.7	-	-2.07991	-	-	-	-	-	-	-	-	-	-	5.5139	5.4188	5.4232	5.5882	5.5764	5.5507	5.4622	5.4734	5.4801	5.5155	5.5373	5.554
neg_3633	3-Galactosyllactose	metab_8547	-	HMDB0006599	539.138	neg	M+Cl	C18H32O16	0.8174	0.0186939	-	84.9	-1.63428	273932-91-5	-	-	-	-	-	-	Organic oxygen compounds	Organooxygen compounds	Carbohydrates and carbohydrate conjugates	6.2206	6.0971	5.9446	6.2667	6.2623	6.4155	6.0826	6.15	6.1333	6.2564	6.2544	6.2414
neg_1978	LysoPC(18:0)	metab_9188	C04230;C04317	HMDB0011149;HMDB0011128;HMDB0010384	568.361	neg	M+FA-H	C26H54NO7P	8.7792	0.0467457	-	79.1	-1.76703	4421-58-3;74430-89-0;19420-57-6	Lipids;-	Phospholipids;-	map00565;map00564;map01100	Ether lipid metabolism; Glycerophospholipid metabolism; Metabolic pathways	Metabolism;Metabolism;Metabolism	Lipid metabolism;Lipid metabolism;Global and overview maps	Lipids and lipid-like molecules	Glycerophospholipids	Glycerophosphocholines	5.9673	5.7541	5.7758	5.8743	5.8918	5.9724	5.8104	5.7472	5.7826	5.8408	5.8739	5.8377
