# Supplementary material for: Analysis of Related Metabolites Affecting Taste Values in Rice under Different Nitrogen Fertilizer Amounts and Planting Densities
Source: Foods. 2022 May 22;11(10):1508. doi: 10.3390/foods11101508 (PMC9141971; doi:10.3390/foods11101508)
Supplement: Supplementary file 1 [file foods-11-01508-s001.zip › Table S3.xls]

## Sheet: LNHD_vs_MNMD
ID	Metabolite	Metab ID	KEGG Compound ID	Library ID	M/Z	Mode	Adducts	Formula	Retention time	RSD	Fragmentation Score	Theoretical Fragmentation Score	Mass Error	CAS ID	KEGG Compound First Category	KEGG Compound Second Category	KEGG Pathway ID	KEGG Pathway Description	KEGG Pathway First Category	KEGG Pathway Second Category	HMDB Superclass	HMDB Class	HMDB Subclass	LNHD_1	LNHD_2	LNHD_3	HNLD_1	HNLD_2	HNLD_3	MNMD_1	MNMD_2	MNMD_3	QC01	QC02	QC03
pos_1	BETA-D-LACTOSE	metab_0	C01970	HMDB0041627	360.15	pos	M+H, M+NH4, 2M+Na, 2M+NH4, M+H-H2O, M+H-2H2O	C12H22O11	0.8123	0.0304531	54.2	-	-1.31534	5965-66-2	-	-	-	-	-	-	Organic oxygen compounds	Organooxygen compounds	Carbohydrates and carbohydrate conjugates	7.3464	7.4553	7.3653	7.2557	7.5036	7.3885	7.5859	7.5226	7.4662	7.4368	7.4106	7.4276
pos_65	Xanthurenate-8-O-beta-D-glucoside	metab_64	-	HMDB0013118	368.097	pos	M+H-H2O, M+H, M+NH4	C16H17NO9	2.3206	0.0252823	-	34.3	-1.29052	97451-32-6	-	-	-	-	-	-	Lipids and lipid-like molecules	Glycerophospholipids	Glycerophosphocholines	5.4622	5.6086	5.4945	5.6037	5.5951	5.5709	5.7436	5.6783	5.6685	5.6026	5.6212	5.6223
pos_325	Phytosphingosine	metab_324	C12144	LMSP01030001;HMDB0004610	318.3	pos	M+H-H2O, M+H	C18H39NO3	6.2938	0.0112271	44.6	-	-1.43636	554-62-1	-	-	map00600;map01100	Sphingolipid metabolism; Metabolic pathways	Metabolism;Metabolism	Lipid metabolism;Global and overview maps	Organic nitrogen compounds	Organonitrogen compounds	Amines	6.5638	6.5184	6.6162	6.6848	6.6938	6.5586	6.6764	6.6694	6.6404	6.6403	6.6461	6.6365
pos_371	Sagittariol	metab_370	-	HMDB0036835	324.289	pos	M+NH4, M+CH3OH+H	C20H34O2	6.5526	0.0245662	-	73.1	-1.78039	56497-92-8	-	-	-	-	-	-	Lipids and lipid-like molecules	Prenol lipids	Diterpenoids	6.1884	6.1604	6.2326	6.192	6.2403	6.2517	6.3254	6.3572	6.3876	6.2447	6.2657	6.2589
pos_1390	Myristic acid	metab_1377	C06424	LMFA01010014;HMDB0000806;544-63-8	246.243	pos	M+NH4	C14H28O2	6.0977	0.0472687	-	51	-0.980429	544-63-8	Lipids	Fatty acids	map01100;map00061	Metabolic pathways; Fatty acid biosynthesis	Metabolism;Metabolism	Global and overview maps;Lipid metabolism	Lipids and lipid-like molecules	Fatty Acyls	Fatty acids and conjugates	5.1428	5.2456	5.2276	5.1605	5.1459	5.1543	5.0931	5.0988	5.1007	5.5722	5.6058	5.6103
pos_1418	C16 Sphinganine	metab_1405	C13915	LMSP01040001	274.274	pos	M+H	C16H35NO2	6.1891	0.0282685	75.7	-	-1.61336	-	-	-	-	-	-	-	-	-	-	6.8964	6.9574	6.8866	6.8629	6.9034	6.8475	6.7822	6.8095	6.7688	6.9999	6.9788	6.9788
pos_1596	PC(18:0/18:3(9Z,12Z,15Z))	metab_1583	C00157	HMDB0008041;LMGP01011589	784.585	pos	M+H	C44H82NO8P	6.5316	0.234653	-	39.7	-0.677563	-	Lipids	Phospholipids	map01100;map00564;map01110;map00590;map00591;map00592	Metabolic pathways; Glycerophospholipid metabolism; Biosynthesis of secondary metabolites; Arachidonic acid metabolism; Linoleic acid metabolism; alpha-Linolenic acid metabolism	Metabolism;Metabolism;Metabolism;Metabolism;Metabolism;Metabolism	Global and overview maps;Lipid metabolism;Global and overview maps;Lipid metabolism;Lipid metabolism;Lipid metabolism	Lipids and lipid-like molecules	Glycerophospholipids	Glycerophosphocholines	7.2769	7.2175	7.2176	6.8712	7.036	7.1721	6.9452	7.042	7.077	6.5951	6.4368	6.4194
pos_1758	3-hydroxydodecanoyl carnitine	metab_1744	-	HMDB0061638	398.232	pos	M+K	C19H37NO5	6.8387	0.042528	-	47.7	5.21537	-	-	-	-	-	-	-	Lipids and lipid-like molecules	Fatty Acyls	Fatty acid esters	3.5782	3.6297	3.6309	4.3191	3.5679	3.5831	5.7221	5.8281	6.011	5.3928	5.3559	5.3765
pos_2151	PE(15:0/16:1(9Z))	metab_2130	C00350	LMGP02011235;HMDB0008891	708.511	pos	M+CH3OH+H	C36H70NO8P	7.9384	0.0737079	-	69.1	-9.53122	-	Lipids	Phospholipids	map01100;map00564;map01110;map00563;map04136	Metabolic pathways; Glycerophospholipid metabolism; Biosynthesis of secondary metabolites; Glycosylphosphatidylinositol (GPI)-anchor biosynthesis; Autophagy - other	Metabolism;Metabolism;Metabolism;Metabolism;Cellular Processes	Global and overview maps;Lipid metabolism;Global and overview maps;Glycan biosynthesis and metabolism;Transport and catabolism	Lipids and lipid-like molecules	Glycerophospholipids	Glycerophosphoethanolamines	7.0429	7.0921	7.1174	7.1519	7.0195	7.0364	6.9963	7.0384	7.0057	7.0676	7.1318	7.1025
pos_3587	PC(14:0/20:2(11Z,14Z))	metab_3560	C00157	HMDB0007880;LMGP01011373	758.569	pos	M+H	C42H80NO8P	6.7127	0.23553	-	34.7	-0.772638	-	Lipids	Phospholipids	map01100;map00564;map01110;map00590;map00591;map00592	Metabolic pathways; Glycerophospholipid metabolism; Biosynthesis of secondary metabolites; Arachidonic acid metabolism; Linoleic acid metabolism; alpha-Linolenic acid metabolism	Metabolism;Metabolism;Metabolism;Metabolism;Metabolism;Metabolism	Global and overview maps;Lipid metabolism;Global and overview maps;Lipid metabolism;Lipid metabolism;Lipid metabolism	Lipids and lipid-like molecules	Glycerophospholipids	Glycerophosphocholines	7.2854	7.3029	7.1968	6.8993	7.0345	7.1584	6.9551	7.0114	7.0507	6.792	6.5826	6.7404
pos_3714	Palmitoleamide	metab_3687	-	LMFA08010010	254.248	pos	M+H	C16H31NO	6.5526	0.0363056	50.2	-	-1.32378	-	-	-	-	-	-	-	-	-	-	5.8233	5.7823	5.8547	5.7663	5.737	5.7647	5.946	5.8661	5.9224	5.8276	5.8134	5.7961
pos_3859	1-Hexanol	metab_3831	C00854	HMDB0012971	246.243	pos	2M+ACN+H	C6H14O	6.4128	0.0230141	-	60.2	-1.1426	111-27-3	-	-	-	-	-	-	Lipids and lipid-like molecules	Fatty Acyls	Fatty alcohols	5.6053	5.6593	5.6561	5.5629	5.6079	5.5023	5.5064	5.5064	5.522	6.0068	5.9935	5.9873
pos_3958	6-hydroxysphingosine	metab_3930	-	LMSP01080003	316.284	pos	M+H	C18H37NO3	6.259	0.0378675	80.2	-	-1.28707	-	-	-	-	-	-	-	-	-	-	5.9618	5.8349	5.9315	6.1282	6.03	5.8302	6.0871	6.1294	6.0162	6.0172	6.0115	5.986
pos_3997	Xestoaminol C	metab_3969	-	LMSP01080033	230.248	pos	M+H	C14H31NO	6.1961	0.016879	72.7	-	-0.908814	-	-	-	-	-	-	-	-	-	-	5.3278	5.2878	5.2438	5.2995	5.243	5.2322	5.1979	5.2246	5.1583	5.3616	5.3473	5.3518
pos_4480	1-Salicylate glucuronide	metab_4449	-	HMDB0010313	279.047	pos	M+H-2H2O	C13H14O9	0.7283	0.0134527	-	38.9	-8.32639	-	-	-	-	-	-	-	Organic oxygen compounds	Organooxygen compounds	Carbohydrates and carbohydrate conjugates	5.6879	5.579	5.6079	5.7359	5.7508	5.5365	5.8669	5.7427	5.799	5.659	5.6654	5.6538
pos_4630	6-(4-{3,7-dihydroxy-4-[3,5,7-trihydroxy-2-(3-hydroxyphenyl)-3,4-dihydro-2H-1-benzopyran-8-yl]-3,4-dihydro-2H-1-benzopyran-2-yl}-2-hydroxyphenoxy)-3,4,5-trihydroxyoxane-2-carboxylic acid	metab_4599	-	HMDB0135102	362.097	pos	M+2H	C36H34O16	0.5887	0.0530279	-	37.3	-8.62986	-	-	-	-	-	-	-	Phenylpropanoids and polyketides	Flavonoids	Biflavonoids and polyflavonoids	5.8375	5.9081	5.6885	5.8413	6.1033	5.9731	6.0346	6.0269	5.9851	6.0447	6.0338	6.0776
pos_1382	Dodecanoic acid	metab_4921	C02679	HMDB0000638;HMDB0002262;LMFA01010012;143-07-7	218.211	pos	M+NH4	C12H24O2	6.0484	0.0715668	-	42.4	-0.734687	143-07-7;1908-11-8	Lipids	Fatty acids	map01100;map01110;map00061	Metabolic pathways; Biosynthesis of secondary metabolites; Fatty acid biosynthesis	Metabolism;Metabolism;Metabolism	Global and overview maps;Global and overview maps;Lipid metabolism	Lipids and lipid-like molecules	Fatty Acyls	Fatty acids and conjugates	5.3404	5.3161	5.24	5.2319	5.1294	5.1293	5.1094	5.0724	5.1082	5.3301	5.3796	5.3892
neg_11	Myo-Inositol	metab_4936	C00137	87-89-8;HMDB0000211	215.032	neg	M-H, M+Cl, M+FA-H	C6H12O6	0.5265	0.0178541	30.7	-	-5.65388	87-89-8	Carbohydrates	Monosaccharides	map01100;map01110;map00562;map02010;map00053;map00052;map04070	Metabolic pathways; Biosynthesis of secondary metabolites; Inositol phosphate metabolism; ABC transporters; Ascorbate and aldarate metabolism; Galactose metabolism; Phosphatidylinositol signaling system	Metabolism;Metabolism;Metabolism;Environmental Information Processing;Metabolism;Metabolism;Environmental Information Processing	Global and overview maps;Global and overview maps;Carbohydrate metabolism;Membrane transport;Carbohydrate metabolism;Carbohydrate metabolism;Signal transduction	Organic oxygen compounds	Organooxygen compounds	Alcohols and polyols	6.3202	6.3446	6.227	6.3538	6.4086	6.2586	6.6926	6.4858	6.5035	6.438	6.4353	6.4234
neg_1366	PI(16:0/18:2(9Z,12Z))	metab_6284	-	HMDB0009784;LMGP06010959	833.518	neg	M-H	C43H79O13P	6.6803	0.251262	-	34	-0.71751	219584-66-4	-	-	-	-	-	-	Lipids and lipid-like molecules	Glycerophospholipids	Glycerophosphoinositols	6.6474	6.5903	6.6565	6.3026	6.3129	6.376	6.272	6.3902	6.4482	5.8229	5.6782	5.6179
neg_1408	1-Palmitoyl Lysophosphatidic Acid	metab_6326	-	-	409.235	neg	M-H	C19H39O7P	6.7553	0.0282676	47.8	-	-2.21618	-	-	-	-	-	-	-	-	-	-	5.072	5.112	5.0885	5.0592	4.8589	5.1609	4.9941	5.0035	4.85	4.9946	5.0189	5.0105
neg_2593	1-Palmitoyl-2-linoleoyl PE	metab_7508	-	-	714.507	neg	M-H	C39H74NO8P	8.145	0.100206	59.4	-	-1.45599	-	-	-	-	-	-	-	-	-	-	5.6558	5.6416	5.5906	5.5429	5.6243	5.834	5.4305	5.5032	5.5484	5.3687	5.2976	5.2931
neg_3941	3-Glucosyl-2,3',4,4',6-pentahydroxybenzophenone	metab_8852	-	HMDB0032645	461.046	neg	M+K-2H	C19H20O11	0.613	0.026717	-	37.3	-6.99264	92631-83-9	-	-	-	-	-	-	Organic oxygen compounds	Organooxygen compounds	Carbohydrates and carbohydrate conjugates	5.6723	5.6958	5.6245	5.5658	5.9063	5.5141	5.9372	5.8657	5.8656	5.7758	5.7986	5.7843
neg_3979	2-{9-hydroxy-2-oxo-2H,8H,9H-furo[2,3-h]chromen-8-yl}propan-2-yl (2E)-3-(4-hydroxyphenyl)prop-2-enoate	metab_8889	-	HMDB0128937	445.073	neg	M+K-2H	C23H20O7	0.5792	0.0261591	-	34.7	7.44635	-	-	-	-	-	-	-	Phenylpropanoids and polyketides	Coumarins and derivatives	Furanocoumarins	5.1725	5.2363	5.2338	5.2934	5.2782	5.0703	5.3697	5.2696	5.3596	5.288	5.3097	5.305
